# Supplementary material for: Melatonin increases growth properties in human dermal papilla spheroids by activating AKT/GSK3β/β-Catenin signaling pathway
Source: PeerJ. 2022 May 18;10:e13461. doi: 10.7717/peerj.13461 (PMC9123888; doi:10.7717/peerj.13461)
Supplement: Supplemental Information 5 [file peerj-10-13461-s005.zip]

Archive with 2 entries (2 files):
- Supplement Figure raw data.xlsx
- Supplement FIgure_Raw-full-length-uncropped blots.zip
